# Supplementary material for: Genetic analysis of male sterility obtained from a rice cultivar Lebed backcrossed with Taichung 65
Source: Rice (N Y). 2018 May 3;11:30. doi: 10.1186/s12284-018-0222-5 (PMC5934291; doi:10.1186/s12284-018-0222-5)
Supplement: Supplementary file 1 — Table S1. Seed setting rates of BC5F1 plants obtained from fertile BC4F1 plants. Table S2. Seed setting rates of BC5F1 plants obtained from sterile BC4F1 plants. Table S3. Primer sequences of INDEL and SSR markers. Table S4. Genotyping of INDEL markers in BC5F1 plants segregating for fertility. Table S5. Genotyping of INDEL and SSR markers in sterile and fertile BC6F1 plants. Table S6. Genotypes of INDEL and SSR markers, anther phenotypes and seed setting rates in BC6F1 and BC7F1 recombinant plants. (XLSX 40 kb) [file 12284_2018_222_MOESM1_ESM.xlsx]

## Sheet: Table S1
Table S1 Seed setting rate of BC5F1 plants obtained from fertile BC4F1 plants
Plant No.*	Seed setting rate (％)
(3)-1	93.3333
(3)-2	64.6154
(3)-3	62.5
(3)-4	77.8846
(3)-5	83.3333
(3)-6	88.2353
(3)-7	88.0952
(3)-8	71.6418
(3)-9	93.4783
(3)-10	86.5854
(3)-11	81.7308
(3)-12	67.5926
(3)-13	65.7407
(3)-14	75
(4)-1	80.4598
(4)-2	70.9302
(4)-3	70.7547
(4)-4	93.5897
(4)-5	86.5385
(4)-6	81.25
(4)-7	92.7273
(4)-8	89.8305
(4)-9	88.5714
(4)-10	73
*Plant No. of BC4F1 shown in parentheses)

## Sheet: Table S2
Table S2 Seed setting rates of BC5F1 plants obtained from sterile BC4F1 plants
Plant No.*	Seed setting rate (％)
(1)-1	0
(1)-2	0
(1)-3	1.40845
(1)-4	85.5932
(1)-5	0
(1)-6	80.2326
(1)-7	0
(1)-8	77.0833
(1)-9	79.0476
(1)-10	0
*Plant No. of BC4F1 shown in parentheses)

## Sheet: Table S3
Table S3 Primer sequences of INDEL and SSR markers
Primers used for genotyping of whole chromosomes
Chromosome	Name	Forward Primer (5' -> 3')	Reverse Primer (5' -> 3')
1	KNJ8-indel004	ATGCACCTACAAGGGCATAACT	CAATGGTCTTGTGAATTCATGG
	KNJ8-indel021	ACCCAATGTCAGCTAGTTAGGC	AATGTCCAGGTACTGAGGGTGT
	KNJ8-indel042	CTCATGTTGTCTGTTATCAAAGGA	CCTGTCAAATAAGTGGCATCAA
	KNJ8-indel043	GCAAAGCGGTATATAGGTGAGG	AATTAGTTTGGTGTTCGGTGAAA
	KNJ8-indel045	TTGCACACAAATCAAATCTCAA	GAATATATCAAAGGGCCGGATT
	KNJ8-indel047	CTTTGTAGAATTGCGAAGAAGC	CATGGTTTACTCTTGCCCAACT
	KNJ8-indel049	GTTCAGCTAACAGGAGCTCAAA	ATTGCTGCCTTATTTCTCGTGT
	KNJ8-indel054	TCCCGTACCTAACCATTTCATC	GCAGCCAAGCAAGGTAATCTTT
	KNJ8-indel060	CAAAGCATATGCATGCTCAAAC	CACTCATCACCAGCAAGGATTA
	KNJ8-indel080	CCAATGAACCATGAACCTGTTA	TGGCTAAACTCATGAGAGAGGA
	KNJ8-indel081	ACGTGCACTCCAATATGTGAAA	CACACTCCCTATAGTGTACCAGAA
	KNJ8-indel094	CCAGGCTCACTCACACAGTC	GCCAGGTAGGATAGGAGTATGC
	KNJ8-indel108	GCCAGTACAATGGCTGATTAGA	CATGAACACTTCAGCAATGGTT
	KNJ8-indel112	GTTGGCGTCTTGCTTTACTTCT	GTAACACGATTCTTTGCCACTG
	KNJ8-indel124	TAACATGCAAACGCGAGGTAAT	ATTAGGGAGAAGCCATGGGATA
2	KNJ8-indel127	GAAGGCCTAGCCCAATGATAG	CCTCCAATATTGATGTCACCAG
	KNJ8-indel144	TCCTACGCACTTGTTCCTTACA	ACTGCTGTGCTTAATTTGGTGA
	KNJ8-indel149	TGGATAGTTCCACAGGAATTGA	TTTCCTTTGCTAATGTCCAATG
	KNJ8-indel153	GATTGACTGTTTCGCTGTTCTTT	AGTACAGGGACGTGCACAAAC
	KNJ8-indel171	ACCCGATATCACCCAACATTTA	CATCCATCCTCTCCATGTTCTT
	KNJ8-indel172	AGGGAGTGCGTATACGTGGAG	CCTGCAATACATATCCCTGCAT
	KNJ8-indel189	CCACTTCAGACAAGGGAAAGAT	ACTAGAGTGTCTTGCCAATCGT
	KNJ8-indel191	GCTACGCAGATCAACTTCCTTT	CGGATGTATAGCAGCGTTGAAT
	KNJ8-indel209	CAATTATCGCTAGAGCCCATGT	ACTCAACTGACGAGACGAGACA
3	KNJ8-indel210	GGTCAAAGATGGCGATGAAA	TCATGAGCTATGACCCTTTGAA
	KNJ8-indel219	AGATACTGTGTGCGGTCCAAG	AGTTGTGAAACTTGCAGTGGTG
	KNJ8-indel225	AGTTGAGAGCACTACGACAACG	AGTCACTTCGGGTGGAATAGAA
	KNJ8-indel233	CGAAACTCATGAGCTAACTCAACT	TTTAATGCATCACGAGCTCAAC
	KNJ8-indel234	TGAACACGTACACACAGCACAC	TTTGGCTTGGTTAAGTTTCTTG
	KNJ8-indel241	CAGGAATCAAGGCCTAATTGAC	TATACCTGTCGCTTCCTCCATT
	KNJ8-indel242	AGGAGAGTATGCGGTTTGGTTA	TGCATTCATTCTCCTACAGTCC
	KNJ8-indel243	GCACCAAGTCACCAACCATATT	TTGAGCTTGGTGTCTATAACCGTA
	KNJ8-indel244	TAACTTCTGCAACGATCGCTAA	TAGCTAACAGCCCACATTTCAA
	KNJ8-indel245	TTATTTCATTTCCGAACCGAGT	CACATATTTGGCCAACTCCAC
	KNJ8-indel246	ATCATCACGCCACGTCATT	TACGTGAGGGTGGTGGAATTA
	KNJ8-indel247	AGTCTTGTGGCTTTGTTCATCC	GGTCCATCCATGTTTGTTTAGAA
	KNJ8-indel248	AGTTTCACGAGGCAAGATTGTT	TAATGTCCCAAGATCGTGTTGC
	KNJ8-indel249	CACATAATATTAAGCGCCATGC	ATGAATTGCCAAGAAATGGAAT
	KNJ8-indel250	TGGTTTCATGACTTCAAACTTCC	AGAACAAGCTAAGCAAGGCAAC
	KNJ8-indel251	TAAGATCCTGCGGTAATCTGCT	TGAAGCACTTCCAGCTTGTAAA
	KNJ8-indel252	TCAAGGTCTGGTATCTGCTTCA	GGGCCTACAGTCCTTAGAGATG
	KNJ8-indel253	ATTTCTCTCGTCAGGGTTTGAA	CGGCTAAATGTGTACCAAACAA
	KNJ8-indel254	GCCCAGCTCGAAAGAATGT	CTTTGGAAAGGAAGCGAACA
	KNJ8-indel255	GTGGAAGGAAGGAACAAGCAT	GACAGATAGATGGTCGATGTGC
	KNJ8-indel256	TGCTGCCTCTCTTGTCAGG	GTCCTCTCCTCTCCTCTCCTCT
	KNJ8-indel257	CATCCTTAAGCTTGACCATGTG	CAAGCATGATTCAGAAGGACAG
4	KNJ8-indel293	ATCCTCGTGAAGCTGAAATGAT	ATTCATGTTTGCAACCAATCTG
	KNJ8-indel297	TTGCAAACTTTACATTCAGATGTC	GTCATGCAACAATGGAGACG
	KNJ8-indel298	TGCGTACTAGCGACTTGTTGTT	ACTTGTTGTAGATGCGGATGTG
	KNJ8-indel300	CAATGGGCTGCTATACACCATA	TGTACACCTGATGAAAGGATTGA
	KNJ8-indel309	TAGCGTAGAGCTCATACCTGAC	GGCACAACCCTACTTACATTGG
	KNJ8-indel315	GCTTAGAGACCAAGAGTGCATTT	CCCACGTTTGATGTTGAACTG
	KNJ8-indel317	GCTTGGAGAAGTGATGGGATTA	GAAGAAGTCAGCTCTATGCTTGG
	KNJ8-indel332	GTACGTACGTGCGTGTGCTC	CCGGCTAATCCCTAGTAGGATAC
	KNJ8-indel333	TCAGACCATCTAAGCAAATGAAA	GCTGATGACCATAGAAGGGCTA
	KNJ8-indel334	AGTGTGCATGCATCTCTTCCT	GTCCCTAGTTGCTCCACGTACT
	KNJ8-indel345	AATGCAGAGGATCTTGATTCGT	CCTTCACATTCTGATGGAGAAGTA
	KNJ8-indel351	CACAAGCAACCTATGAGACCAC	TTGCCTTCTAGCATTAGGATGG
5	KNJ8-indel352	GAGACCCACACGGTCTCTTC	GTGGTGGTTGTGGTGGTGT
	KNJ8-indel354	ATGACACTTTGAAGGTCGTGTG	GCCTCCTAATCAGTTTCGTTGT
	KNJ8-indel362	GGATGGTGTGGATTGAAAGAAT	ATGTCCTCGAGTAGGAACCGTA
	KNJ8-indel366	TTAGCCTAGACGTCCCTTGTTG	ATGGCAGGAGCTCTACCAGATA
	KNJ8-indel369	ACAAATGTGAATGCCTTTAGGG	AAATTTCCGAGATGGAAGAAGG
	KNJ8-indel375	TGAGTGCGTGGCATAATTACAT	CCCAAATCATGGATTATTATTGTT
	KNJ8-indel383	AGCATATTGCAATGTCTTGATT	TTATACCATGGAAGCGACCTCT
	KNJ8-indel384	ACGTCAGCGCCTGATTTC	TATTCTGTGTTCGAGCCATGTG
	KNJ8-indel389	GGCAACGCGTACTACAGGAG	GTTGTGTCCAGTGTCCACTACG
	KNJ8-indel428	CATTGGAGAGATGTGCCAAATA	TGAAGGCTAAGAGAGATGGTCA
6	KNJ8-indel429	GGTTCTTATGAAGCAAGCAGGT	GACGACAGTCTATTGTTTGTCTCA
	KNJ8-indel452	TGAGGAAGGAGGTAGAATCCTG	ACATCTGCTTGTGATCGGAACT
	KNJ8-indel457	TTAGGAGAATCAAAGGTTCCAAA	CATGCTTACCAAGGCATCAATA
	KNJ8-indel467	ATGGCCCATAGTCAGTCTCTCA	CATAAAGCTGTCGTGGTCTTTG
	KNJ8-indel468	TGAGGTGTTTGGTTTGAGAATG	GACAGTTCGTCGTCCTCCAT
	KNJ8-indel472	GGGTTACTTGTCCTAGAGCTGA	CGAACACAGCCTAAGTACCATTT
	KNJ8-indel483	CTTCACTGGCTGACACATCAA	TGGAGGCCATGATTACAACATA
	KNJ8-indel493	TTTCTGCTCCTGAAACACGTTA	GCAGCACAAAGCTCTATCTATCA
	KNJ8-indel495	TTGGTTCAGAGATGACTCTTTCA	GATGAGACAAGATGGTGATGGA
7	KNJ8-indel504	GTGGGACAGGAGTTCACAAAG	GGAAAGCCTGCATATGTCGTAG
	KNJ8-indel525	GCCTTAATTTCTTTGTGGTGGA	AAGCTCCAAGCAATCTTAACTCA
	KNJ8-indel530	TGGCACTCAACATCGTAATTGT	TCAAGACCACCAGGTAATAGGC
	KNJ8-indel534	GGTTGTAACCCATTATTGATGA	TGGGATTCGAAGGACTAGTTATG
	KNJ8-indel537	CGACCAGTACTGCATCCTATCC	TTTCTAATTTCTCAATCGCTTT
	KNJ8-indel540	TGCTACAAGCATGCCTATTCAG	ATTGTTGACGTACGTTGGCTTT
	KNJ8-indel547	GCAAACTGGAATTGGGAAGTAT	GGCCTCTACATGCCAACTAAGA
	KNJ8-indel554	GCAATTTATCCAACGACCAGTT	ACTGGTAGAGGAGGAGGAGGAG
	KNJ8-indel561	AAACATGCAAGTGATAATACTGGT	TGTTTCCTTGGATATGGCTATCA
	KNJ8-indel562	CTTTCATTTCGGTGTGTCCAT	ACGTATACATGGACGGAAGCTC
	KNJ8-indel578	GCCTGCTCTACCAAACTAATCC	TGGAGTCTGGAAATGGTATGAG
8	KNJ8-indel582	TTGATTATGCGGATCATAACTT	TGGCAATTAAGGTAGCCTGATA
	KNJ8-indel587	TTATCAAATTGCCGATCGTATG	AACCCAAGCGAAGCGAAG
	KNJ8-indel592	ACCATTCTTGTCTCAAATGTGC	TTTCCCTAGCGATAGGTTGAAG
	KNJ8-indel594	TAGTCTGTCGCTCGATTGCTAC	CACAATGGAACATCCACTCAAG
	KNJ8-indel606	TATGTACAAGGTCGGTCTGTGG	ACAAGGACAGTCGGACAGAGTT
	KNJ8-indel607	ACAAAGAAGAGATCACAACAGG	GTGCTTGGGAAATTAATCCATC
	KNJ8-indel608	AGCTTGTCACGTGGTGAATATG	GCAATGCCCTGCAATGTAAATA
	KNJ8-indel609	AGACGAGGTACAAAGAGAGAAA	CACCCTTAAGTCCTTTGTTTGC
	KNJ8-indel611	TGCTAGTTAACAAGACGGCTCA	GTTGTGCCTGTGAATGTCAGAT
	KNJ8-indel612	TGAGACAAATGGGATTAAATGG	AAACCCAGCTTATGTGCATTCT
9	KNJ8-indel617	TGCAATACAGAGAAGCAGCACT	AAACAATGCCACCATTGACTAA
	KNJ8-indel626	GCAATCGACTCAGATCAGCAAT	TCTTCCCAGTCTACAACGGACT
	KNJ8-indel632	TGGAGACACGACATATTCTTCAA	GATGGGTGCCAAGGTAAGTAAG
	KNJ8-indel643	TTGTTATCCCATCCCTGAATCT	ATTGTTCATGCAAAGCACTGAT
	KNJ8-indel649	GGGATGAATCAGATGAACTCGT	CCCGCGAAAGTGAGTTGT
	KNJ8-indel650	TGACCTCTGCATCACTACATCA	TTTGGTTGAGCGTTTAGTTGTG
	KNJ8-indel651	CAACTCAGCCTCTCTGTCCTCT	GGTGCAATTGTAGTGAGCCTAA
	KNJ8-indel652	CCCAAAGAAATTTCCTGCTGT	CACCTTGAATCAATCACAAAGC
10	KNJ8-indel658	TTCTGAATTTGTCTGGTTGCTC	CAAGTTAAGGGTGTTCTCAGCA
	KNJ8-indel666	CAGCTGCTCAGCATATTCAAGT	CTGCTATGCTATCGCACTGAAC
	KNJ8-indel670	GCCAATTATCAGTCCATGCTTT	CAGTAGAGGAGCCGACGTGTA
	KNJ8-indel682	GTTGGTCTTTGTGAAACGGAAC	CTCTCGGTGAGGAATTCGAG
	KNJ8-indel732	TTCATGACGGTTAAACAAATGG	GTTCATCAAACCATCACAGCAT
	KNJ8-indel758	TTCGTCGCTGGTTGATACTAAA	TTGTTCCGTCGCTAGTTAACAC
	KNJ8-indel759	AACCGATCGATCTCACGTTCT	AAATCAAAGCCGGTGAAATG
11	KNJ8-indel763	AGCTAAGTGCCTCAAAGTCGAT	CTGTTTGCATCTTGTGCAGTTT
	KNJ8-indel766	TTGTTGTCTAGCCCATCGAATA	AGGTTGAAGCCATCTTGGTCTA
	KNJ8-indel769	CTAACCATGCGATTAGGTAGGG	GCTGGACATGGTTCTATAATTCC
	KNJ8-indel772	CTGGCTAAAGCAGTCAAACCTT	TGGATGATTCGGAAACAATAAA
	KNJ8-indel777	AGTTGTGACACAGATGAACATGG	TTCTGTTAACCCAGAACACCAA
	KNJ8-indel794	TCTCGAATGTTCATTCCTCCTT	GCAGGAAAGAGTGTGGTGTTAG
	KNJ8-indel799	CCACATAATTCCAGATGACACG	CATGTGAAACAACAGAGCAGGT
12	KNJ8-indel801	CCAATGGAGGATACCTGGTTTA	CCAGGCAGATTGTACTAAGATGA
	KNJ8-indel816	CAACGCACGCGAGTAACTAAT	CTTCATGCTTCAAGCCAGTATG
	KNJ8-indel821	AAATTCAAATATCCACCGTTCTC	CGGTAGGGTTTCAGAGGTAGG
	KNJ8-indel834	GCTACAGAATATGGCAAGCAAG	ACCTTTATGCGGTTGTCAGTTT
	KNJ8-indel867	GGCTGCTGCTGTAGTTGACTTA	CTACATGCAACCCATGAAGCTA
	KNJ8-indel872	CATTTACGGAGGTAGCAGGAAC	ATGGGAATGTAGGGCTAGGAAT
	KNJ8-indel899	GAGTGCCAATTGGTCTATTTCA	TTAGCCTTGGCACTTTCATCAT
	KNJ8-indel914	TCCAGACAAGATTTACTTATTTGA	TTTCGCATTCAGCCTTCTCT
Primers used for rough mapping
	Name	Forward Primer (5' -> 3')	Reverse Primer (5' -> 3')
	KNJ8-indel692	TACATTGGATCCGTAATGCAAC	TGCTGGCTCAAGACGTTAAGTA
	KNJ8-indel697	CCCTAACCTACGTTATAAGAGACA	TGCATAACTGTATTCACCGAAA
	KNJ8-indel698	CTTCCAACCTGTGGATGCTAAT	ATCCATGGAGGGAGTACAATTT
	KNJ8-indel702	AATCCGATCAACAACCTACTTC	ATGGTTGCTTCCACATTTCTTC
	KNJ8-indel706	ACTAAGGCACGAGAAATTGGAA	CCCAAGTTTGATCCATCTCTTC
	KNJ8-indel710	CAGGCAACCAAACACACCTAT	CCGCTCTCTATCCATAGACCAA
	KNJ8-indel714	CGCAGTGATGTTCTTGATGATT	ACGGTTACCAATCACACGTTTA
	KNJ8-indel726	TTTCTAACGTTACCGATGCTTT	TTTCCGCTTGCTATTAGGTAGTT
	KNJ8-indel728	CAGCATATCTCCCGTATCGTC	GATGGTGTTCGAATCGTTTG
	KNJ8-indel730	AGAATGTTTCCCAAGAGCTGAG	AGTCTTTGGTTTCGCAATCACT
	KNJ8-indel734	CCTAGCTTAGAGGCTCACCATC	GATCCGGCGATGTAGGTG
	KNJ8-indel742	TGGTTGTATTCCTGTTGCTTTG	CGTGCAAGTTATGTGTTGCTCT
	KNJ8-indel743	GAGCATGCAGTGGCAAATATAG	GATTGTTGCAGTCAACATCCTG
	KNJ8-indel745	CGCATTGATATATTAGCAAGGAA	GGAGCCCAGTTGTGTTTCTTAG
	KNJ8-indel750	TCTGGTTGTAATTTGATCCGTAAA	ACTGTGTATCATGTTGCGCTTT
	KNJ8-indel756	GCGTGTATATCAGGGTTGGAGT	GAATTGGAGATGGCTGATGG
	KNJ8-indel757	TCCTCATGATAACTGCAGCAAA	GCTTCTGATGCTTTCTATTCAG
	SSRk049	CTATATGACTATGCGAATGG	ACAAATGCAACTAAGGTAGA
	SSRk050	AAGTATCCCTGTCTCACGCC	AGGTAGAGGGAGGGAGGGAG
	SSRk051	CTGACAGGACATTAAAAAAC	CCTCATCCTTAATCTCTTTA
	SSRk052	TAGATATGTTGGGCCGGAAG	AGATCGATGCCGTTTCAGAC
	SSRk053	AATAGAATCCCGAACCGTCC	CGCGAGAAAGACAGCGAC
	SSRi096	GTAGGTGAGGAGGATCTTGT	AATTTCTCGATTCTTCCTTC
	SSRi097	TACCTCCTAGCTTTACTTAT	ACTGATCTCTATCTCATTGT
	SSRi098	TCTGTTTATAAGCGCAGCAC	GCCGGCGAGCTACTACTAC
	SSRi099	ATGGTAGATTCTTTGTTTTG	CGTATACATTATACGTACGC
	SSRi100	TAAGAAGTAATTTAGTCAAC	TAGAATAGCTATTCTATACC
	SSRi101	TTGGTCAATAAGAGTGGCCC	TTCTCTCTACCGGAGGATGG
	SSRi102	AGTAAACATGTCTTCGGGAT	CAGTGCATATTCCACTGGTA
	SSRi103	CATTCCATAATCTATCCACG	ACTCAATTTCAACAATGGTG
	SSR1030	TGGAACTCAACGGGAGTCTC	GAAGTAGTGGAATCGGCGAG
	SSR1031	CAGCCCATCTCTCTCCTCTG	GATAGCAGGAAGAGGCGTTG
	SSR1032	GATTTTCTTAAATCAAACCT	CGAACATTGAATATATTTTG
	SSR1033	CTACACGCGCAAACTCTGTC	ATGAAGGTCTAGGCTGCACC
	SSR1034	CTTGCAACTTGCAACGTCC	GCATAGCAAGAGGCCAAGAG
	SSR1035	GACGCTGATGGAGGAGGAC	CATACACGTGGTTGCTCACC
	SSR1036	TGATGTGATCTCCTCCTGGC	AGAGCTGCAGAGGAGACAGC
	SSR1037	GCCGTCTACCTCATGGTCAC	CCATAACCGTGGTGTTTGAG
	SSR1038	TCGACTTGAAGCATCACACC	TCTGAAATGTCAAGTGGGCC
	SSR1039	GGGGCCAGAGTTTTCTTCAG	GTACGCGCAGAAAATGAGAG
	SSR1040	AATAAATAAAAATCCAGCAC	AGATCAGATATGGCATTAAG
	SSR1041	AATCGAATCTGGATATCTTG	CTTCTACCTAGCTACCGAGA
	SSR1042	AATGTTTATCCAACTCATGT	ATTTAGAAACGAGTGTTGTG
	SSR1043	CTCGACGGAGCTCTCTTCAC	CAAGAAGCAGAGGAAAAGCG
	SSR1044	GGAGATGCTATAGCAGCAGTG	ATTGCTCCTTACCACCTTGC
	SSR1045	AGCTCAACTCGACAACTCCC	CCATCTCCTCTTTCACCTCG
	SSR1046	CCGCCATCTCTCTTCAGTTC	CAGTGCATAGAGGAGAGGACG
	SSR1047	GAAGTCCTTGCGTGGCAC	AAGGCGACCTTCAGCCTC
	SSR1048	CATTGGGGGTGGATAAAGAG	TATCCTCTACTCCCTCGGCC
	SSR1049	TCCTCTACCAGTACCGCACC	GCTGGATCACAGATCATTGC
	SSR1050	ATCATCTCGCCGTACTCCTC	GGAGTCGTCGTCGATGTGG
	SSR1051	TAAGATCGTAAGATCGCGGC	AGGCAGGAAGAGGTGGAGG
	SSR1052	GCTCGCGAATCAATCCAC	CTGGATCCTGGACAGACGAG
	SSR1053	GCGCCTTTAGATGCTACTTG	CAGCTCCATCGTAAGCAAAG
	SSR1054	TGTTCTCAACACAAAATTCTCT	ATCGTAAGCAAAGTGCATAA
	SSR1055	ACCCCGATGATCGATTGTAC	CCCTATTCCCGTGTAAATCG
	SSR1056	TAAGTACTTGAAAAGGATGA	AGCAGACATAATCTAGATCA
	SSR1057	CCTCTCTCTCTCTCTCCCCC	TGTTATTGGCACGTGGTGTG
	SSR1058	GTAACGCTGCTTGAATTGCC	GTCCATAATCCCCTCTTGAC
	SSR1059	ATGGGTACTAACAAAGTTCA	CTTCTTCGTCATATTCTTTC
	SSR1060	CTGGATGAAAGGATACAACA	CACATTATCTGTCAAGGTCC
	SSR1061	TCCGTATCCTAGTCGCGATC	CGCCGTCATGACTCATACTC
	SSR1062	CTCTCTCTCCCCACCCAATC	GAGGGAGGAGGAGGTGTAGG
	SSR1063	AAGAATTGGTCAATAAGAGTGG	TTCTCTCTACCGGAGGATG
	SSR1064	GGAACTAAACATGGTGCAAG	ACCAGATCACATGAAGAGGA
	SSR1065	ATTTCCCACACATCTCGCTG	GTGTCGCCGGTCAAGAAC
	SSR1066	CACACACCTCACCTATCCCC	TCCTCCTCCTCCTCCTCCTC
	SSR1067	ATGGCGTATTAGCAAAATAA	GATTGTCGTTTAAGTCGCTA
	SSR1068	CATCGCATCGTATCGTATCG	GCTTCAAACACGCCTTCTTC
	SSR1069	GAGAGAACCTGGTGGTGGAG	AGTGGTAGAAGATCCGAGATCG
	SSR H1070	TCCACCAGTTGCAACACACG	TGATCGGACTCCTAACTGCA
	SSR H1071	GCATTAGATACCATGTGCCC	AACTTGGTATGTAGGCGGCA
	SSR H1072	GTATAGCTGCCTCGAAAGGT	CCCGGGCACCATTATTGAAA
	SSR H1073	CACTCGATAGCATTTTTCTCCC	CCGGAGTACGTATGTATAGG
	SSR H1074	GTAATCTCTCTCGGTGCATG	GCATACCACACAGGGCAATA
	SSR H1075	GGTCTGCTGCCCTTTCATTA	AGTTTCAGCTAGCTGGCTCC
	SSR H1076	GATTTCAGCGAGGCGGATGA	GCCACTGGGAATGATACAGA
	SSR H1077	CCATAAAGCTAAGCAAGGTG	TGCGTAGACAGTTTAAGGCT
	SSR H1078	GCGCATGTCTCCATCAACAT	GGCAAGCTTTGGTACAAGCA
	SSR H1079	GGCATGCATCAGGATCGATC	AAACCGGTCCATGTGGCAGT
	SSR H1080	TACTCGAATCGAATCACTGC	ACGCACACACACACTCACAT
	SSR H1081	GAGAAACATGGGACAGAAGC	AAGGAGTGGAGGGACCTGAA
	SSR H1082	CAGCCTTATTACCGACCAAG	CTCTGCCCTCTGAAATCAATC
	SSR H1083	CTCCGCCTCATCGAATCTTT	CAAGAATGTGGTGTTCACTGTG
	SSR H1084	GTCGTTTAAGTCGCTAAGAAC	GATGGGAGCCTAACACACAT
	SSR H1085	TTGCAATTTGGGCTAGTGGC	GCCAGCTCTTGGACGTGATT
	SSR H1086	CTTTGTCGCGCTATGGTATC	TTAGTTGACACAGTGCTCGG
Primers used for fine mapping
	Name	Forward Primer (5' -> 3')	Reverse Primer (5' -> 3')
	KNJ8-indel703	TATTTGTTCGTTGTGGCTTAAA	CGGATGGTTATAGGAACCCAAT
	KNJ8-indel704	TATCTACTAATTTGCGGCATGG	CAGGCCACATACGAAATATCAA
	KNJ8-indel705	AAGTTACACCGGATGAGATCGT	CAGTATCGATTAGCCTCGCTTA
	KNJ8-indel706	ACTAAGGCACGAGAAATTGGAA	CCCAAGTTTGATCCATCTCTTC
	KNJ8-indel707	CGGATCCACGTGTCGTTAG	TAATCATGACGTGCGTTTCCTA
	KNJ8-indel708	ATATTGGGCTTGTGGCTCTAAT	AAGTTTGCACGCTTTCTTCTTC
	KNJ8-indel709	GAGTGGAGAAGACGACGACTG	GTCTGGCCGTCAGTTCATTCT
	KNJ8-indel710	CAGGCAACCAAACACACCTAT	CCGCTCTCTATCCATAGACCAA
	KNJ8-indel711	ATAACCTTGATGGCCAAGTCC	GAAGCTCACGTATACCACCACA
	KNJ8-indel712	GGCTAATGGGAACAATTGGATA	AGCATATTCTGCAGTGCGTAAA
	KNJ8-indel713	TTTACCCATAGCAAACGTGGA	CCTCAAGCTGTCCTGTGTACTG
	C5-indel8294	ACCATGTTTCACAATTCACAGC	TTGATATTCCTCACCCGATTTC
	C5-indel8295	TCTGTGGCACCGAAATTATATG	GTCTATGGTCAGGCCTCATTTG
	C5-indel8296	GGTGAATGATACGTGGATCAAA	ATGCTAGTTGTGGAGAGGCAGA
	C5-indel8297	AATGGTGACGATGGAGTCAAA	AGGAGTGCATTGTATGATGACG
	C5-indel8298	ACTCGATCTTCTCTTTCCATTT	GGCGGATTTAATCTCCATTTAAC
	C5-indel8299	CAATGAGCTCAGTACGGTTCAC	GTGTAAGCATTCCACCCGTTAC
	C5-indel8300	CTCCCAACAACGCGGTATC	TGTATCCTAACATTGTGGAACCAG
	C5-indel8301	AACGAAGCTCACCAGAAGGTTA	ACGTCAATCCACACTTCTCTGA

## Sheet: Table S4
Table S4 Genotyping of INDEL markers in BC5F1 plants segregating for fertility
Chromosome	Marker	IRGSP-1.0 position (bp)	Plant No.
			(1)-1	(1)-2	(1)-3	(1)-4	(1)-5	(1)-6	(1)-7	(1)-8	(1)-9	(1)-10
1	KNJ8-indel021	3746856	N	T	N	T	T	N	T	T	T	T
	KNJ8-indel042	7272226	T	T	T	T	T	T	T	T	T	T
	KNJ8-indel043	10307258	T	T	T	T	T	T	T	T	T	T
	KNJ8-indel047	14531920	T	T	T	N	N	T	N	T	T	T
	KNJ8-indel060	24414299	T	T	T	T	T	T	T	T	T	T
	KNJ8-indel080	27545022	T	T	T	T	T	T	T	T	T	T
	KNJ8-indel081	29367890	T	T	T	T	T	T	T	T	T	T
	KNJ8-indel112	38695058	T	T	T	T	T	T	T	T	T	T
	KNJ8-indel124	42943525	T	T	T	T	T	T	T	T	T	T
2	KNJ8-indel127	2138178	T	T	T	T	T	T	T	T	T	T
	KNJ8-indel149	8969038	T	T	T	T	T	T	T	T	T	T
	KNJ8-indel153	15833180	T	T	N	T	T	T	T	T	T	T
	KNJ8-indel171	18588040	T	T	T	T	T	T	T	T	T	T
	KNJ8-indel172	22137366	T	T	T	T	T	T	T	T	T	T
	KNJ8-indel191	33042475	T	T	T	T	T	T	T	T	T	T
3	KNJ8-indel225	7772087	T	T	T	T	T	T	T	T	T	T
	KNJ8-indel244	21316903	T	T	T	T	T	T	T	T	T	T
	KNJ8-indel246	21610695	T	T	T	T	T	T	T	T	T	T
	KNJ8-indel251	27011975	T	T	T	T	T	T	T	T	T	T
	KNJ8-indel257	36111159	T	T	T	T	T	N	T	T	T	T
4	KNJ8-indel293	1760432	T	T	T	T	T	T	T	T	T	T
	KNJ8-indel309	14084968	T	T	T	T	T	T	T	T	T	T
	KNJ8-indel332	23713627	N	T	T	T	T	T	T	T	T	T
	KNJ8-indel334	28558493	T	T	T	T	T	T	T	T	T	T
	KNJ8-indel345	31773914	T	T	T	T	T	T	T	T	T	T
5	KNJ8-indel369	13834110	T	T	N	N	T	T	T	N	T	N
	KNJ8-indel375	16219555	T	T	T	T	T	T	N	T	T	T
6	KNJ8-indel452	5279300	T	T	T	T	T	T	T	T	T	T
	KNJ8-indel457	8783645	T	T	T	T	T	T	T	T	T	T
	KNJ8-indel472	21645037	T	T	T	N	T	T	T	T	T	T
	KNJ8-indel493	27647501	T	T	T	T	T	T	T	T	T	T
	KNJ8-indel495	30181149	T	T	T	T	T	T	T	T	T	T
7	KNJ8-indel504	195565	T	T	T	T	T	T	T	T	T	T
	KNJ8-indel525	3884050	T	T	T	T	T	T	T	T	T	T
	KNJ8-indel530	7368720	T	T	T	T	T	T	T	T	T	T
	KNJ8-indel537	11349516	T	N	T	T	N	T	T	T	T	T
	KNJ8-indel540	13204842	T	T	T	T	N	N	T	T	N	T
	KNJ8-indel561	23259196	T	T	T	T	T	T	N	T	T	T
	KNJ8-indel562	25956608	T	T	T	N	T	T	T	T	T	N
8	KNJ8-indel582	832864	T	T	T	T	T	T	N	T	T	T
	KNJ8-indel587	3553701	T	T	T	T	T	T	T	T	N	T
	KNJ8-indel592	5116793	T	T	T	T	T	T	T	T	T	T
	KNJ8-indel594	8384187	T	T	T	T	T	T	T	T	T	T
	KNJ8-indel606	9627040	T	T	T	T	T	T	T	T	T	N
	KNJ8-indel608	17654362	T	N	T	T	T	T	T	T	T	T
	KNJ8-indel609	21684253	T	T	T	T	T	T	T	T	T	N
	KNJ8-indel612	27976267	T	T	T	T	T	T	N	T	T	T
9	KNJ8-indel617	146492	T	T	T	T	T	T	T	T	T	T
	KNJ8-indel626	4535188	T	T	T	T	T	T	T	T	T	T
	KNJ8-indel632	7956104	T	T	T	T	T	T	T	T	T	T
	KNJ8-indel651	19320404	T	T	T	T	N	T	T	T	T	T
10	KNJ8-indel666	5490006	N	T	T	N	T	T	T	N	T	T
	KNJ8-indel670	7708918	T	T	T	T	T	T	N	T	T	T
	KNJ8-indel682	9707746	T	T	T	T	T	T	T	T	T	T
	KNJ8-indel759	19533791	H	H	T	H	H	T	H	T	T	H
11	KNJ8-indel766	9053841	T	T	T	T	N	N	N	T	T	T
	KNJ8-indel769	14831236	T	T	T	T	T	T	T	T	T	T
	KNJ8-indel772	17404443	T	T	T	T	T	T	T	T	N	T
	KNJ8-indel799	27486164	N	T	T	N	T	N	T	N	T	T
12	KNJ8-indel816	5779817	T	T	T	T	T	T	T	T	T	T
	KNJ8-indel821	9609131	T	T	T	N	T	N	T	T	N	N
	KNJ8-indel867	14887462	T	T	T	T	T	T	T	T	T	T
	KNJ8-indel872	17638932	T	T	T	T	T	T	T	T	T	T
	KNJ8-indel899	20033695	T	T	T	T	T	T	T	T	T	T
	KNJ8-indel914	23425400	T	T	T	T	T	T	T	T	T	T
H, Lebed/T65 heterozygous genotypes; T, T65 homozygous genotypes.

## Sheet: Table S5
Table S5 Genotyping of INDEL and SSR markers in sterile and fertile BC5F1 plants
Marker	IRGSP-1.0 position (Mb)	Sterile	Sterile	Sterile	Sterile	Sterile	Sterile	Fertile	Fertile	Fertile	Fertile
		(1)-3	(1)-(1)	(1)-2	(1)-5	(1)-7	(1)-10	(1)-4	(1)-6	(1)-8	(1)-9
KNJ8-indel670	7.71	T	T	T	T	N	T	T	T	T	T
KNJ8-indel682	9.71	T	T	T	T	T	T	T	T	T	T
KNJ8-indel692	10.38	T	T	T	T	T	T	T	T	T	T
KNJ8-indel697	10.71	T	T	T	T	T	T	T	T	T	T
KNJ8-indel698	10.93	T	T	T	T	N	T	T	T	T	T
KNJ8-indel702	11.26	T	T	T	T	T	T	T	T	T	T
KNJ8-indel710	11.62	H	H	H	H	H	H	T	T	T	T
KNJ8-indel714	11.95	H	H	H	H	H	H	T	T	T	T
KNJ8-indel726	12.27	H	H	H	H	H	H	N	T	T	T
KNJ8-indel728	12.31	H	H	H	H	H	H	T	T	T	T
KNJ8-indel742	13.27	H	H	H	H	H	H	T	T	T	T
KNJ8-indel743	13.37	H	H	N	H	H	H	T	T	T	T
KNJ8-indel745	13.56	H	H	H	H	N	H	T	T	T	T
SSRi98	13.83	H	H	H	H	H	H	T	T	T	T
KNJ8-indel756	15.04	H	H	H	H	H	H	H	T	T	T
KNJ8-indel757	15.43	H	H	N	H	H	H	H	T	T	T
SSR1038	17.47	T	H	H	H	H	H	H	T	T	T
SSR1041	18.01	T	H	H	H	H	H	H	T	T	T
SSR1045	18.75	T	N	H	N	H	H	H	T	T	T
KNJ8-indel759	19.53	T	H	H	H	H	H	H	T	T	T
SSR1061	20	T	H	H	H	H	H	H	T	T	T
SSRH1068	21.79	T	T	T	T	T	T	T	T	T	T
SSRk52	22.1	T	T	T	T	T	T	T	T	T	T
H, Lebed/T65 heterozygous genotypes; N, not determined; T, T65 homozygous genotypes.

## Sheet: Table S6
Table S6 Genotypes of INDEL and SSR markers, anther phenotypes and seed setting rates in BC6F1 and BC7F1 recombinant plants
Plant No.*	Marker KNJ8-INDEL-								Anther phenotype**	Average seed setting rate (％)	Seed setting rate of each panicle (%)
	710	714	728	742	743	745	i98	756
(5)-55	H	T	T	T	T	T	T	T	I	0	0	0	0
(3)-55	H	T	T	T	T	T	T	T	I	15.4321	0	0	46.2963
(5)-17	H	T	T	T	T	T	T	T	I	2.91349	0	7.92079	0.819672
(6)-28	H	T	T	T	T	T	T	T	I	0.647249	1.94175	0	0
(4)-51	H	H	T	T	T	T	T	T	I	1.32163	3.0303	0	0.934579
(5)-21	H	H	T	T	T	T	T	T	I	0.282486	0.847458	0	0
(5)-67	H	H	T	T	T	T	T	T	I	0	0	0	0
(1)-18	H	H	H	T	T	T	T	T	I	6.7714	0	15.9664	4.34783
(1)-29	H	H	H	T	T	T	T	T	I	27.5006	41.5584	40	0.943396
(2)-19	H	H	H	T	T	T	T	T	I	0.926641	0	1.35135	1.42857
(3)-46	H	H	H	T	T	T	T	T	I	20.9472	38.7097	10.4478	13.6842
(4)-21	H	H	H	T	T	T	T	T	I	0	0	0	0
(5)-38	H	H	H	T	T	T	T	T	I	0.584795	1.75439	0	0
(1)-58	H	H	H	H	H	T	T	T	I	11.0985	29.8701	1.88679	1.53846
(2)-76	H	H	H	H	H	H	T	T	I	0.732601	0	0	2.1978
(3)-35	H	H	H	H	H	H	T	T	I	38.0964	61.25	39.7059	13.3333
(5)-95	H	H	H	H	H	H	T	T	I	0.680272	0	2.04082	0
(6)-62	H	H	H	H	H	H	T	T	I	0.456621	0	0	1.36986
(1)-62	H	H	H	H	H	H	H	T	I	0.600601	0	0	1.8018
(1)-69	H	H	H	H	H	H	H	T	I	0.847458	0	0	2.54237
(2)-27	H	H	H	H	H	H	H	T	I	11.4029	14.9425	8.88889	10.3774
(2)-89	H	H	H	H	H	H	H	T	I	1.12874	2.58621	0	0.8
(3)-19	H	H	H	H	H	H	H	T	I	15.8284	37.6812	9.80392	0
(3)-53	H	H	H	H	H	H	H	T	I	3.0068	8	1.02041	0
(5)-1	H	H	H	H	H	H	H	T	I	2.69337	6.93069	0	1.14943
(5)-19	H	H	H	H	H	H	H	T	I	9.87654	0	29.6296	0
(5)-61	H	H	H	H	H	H	H	T	I	2.52322	4.41176	0	3.15789
(6)-7	H	H	H	H	H	H	H	T	I	0	0	0	0
(6)-10	H	H	H	H	H	H	H	T	I	0.938967	2.8169	0	0
(6)-66	H	H	H	H	H	H	H	T	I	0	0	0	0
(2)-28	T	H	H	H	H	H	H	H	D	54.6911	54.7368	52.3364	57
(6)-19	T	H	H	H	H	H	H	H	D	70.2492	60.7477	60	90
(2)-90	T	T	H	H	H	H	H	H	D	71.9856	88.2353	55.1724	72.549
(6)-35	T	T	H	H	H	H	H	H	D	77.3822	68.4211	83.3333	80.3922
(6)-52	T	T	H	H	H	H	H	H	D	92.5565	91.1111	88.7324	97.8261
(1)-23	T	T	T	H	H	H	H	H	D	69.1	79.3651	58.8889	69.0476
(2)-32	T	T	T	H	H	H	H	H	D	73.633	82.0755	58.8235	80
(3)-16	T	T	T	H	H	H	H	H	D	73.7574	86.6667	67.5325	67.0732
(3)-51	T	T	T	H	H	H	H	H	D	63.5635	52.8455	67.7419	70.1031
(3)-88	T	T	T	H	H	H	H	H	D	54.8992	70	55.2239	39.4737
(4)-80	T	T	T	H	H	H	H	H	D	74.4959	83.0189	63.1579	77.3109
(5)-61	T	T	T	H	H	H	H	H	D	82.4237	84.2105	81.5789	81.4815
(5)-12	T	T	T	H	H	H	H	H	D	80.273	64.6465	92.0455	84.127
(5)-89	T	T	T	H	H	H	H	H	D	77.7145	73.2394	84.1463	75.7576
(4)-18	T	T	T	T	H	H	H	H	D	58.4362	62.5	66	46.8085
(3)-40	T	T	T	T	T	T	H	H	D	72.4169	82.716	66.9291	67.6056
(4)-71	T	T	T	T	T	T	H	H	D	57.9457	58.8235	67.1875	47.8261
(1)-84	T	T	T	T	T	T	N	H	D	53.5842	58.9474	33.6735	68.1319
(2)-9	T	T	T	T	T	T	T	H	D	66.5519	68.4783	62.1053	69.0722
(4)-8	T	T	T	T	T	T	T	H	D	54.0268	55.4688	54.5455	52.0661
(4)-33	T	T	T	T	T	T	T	H	D	69.8447	68.254	73.1481	68.1319
(5)-70	T	T	T	T	T	T	T	H	D	84.6732	77.3333	86.3636	90.3226
(5)-94	T	T	T	T	T	T	T	H	D	76.2771	60	85.7143	83.1169
(6)-71	T	T	T	T	T	T	T	H	D	88.9166	92.3077	86.2069	88.2353
(6)-75	T	T	T	T	T	T	T	H	D	75.9482	83.6207	71.028	73.1959
H, Lebed/T65 heterozygous genotypes; N, not determined; T, T65 homozygous genotypes.
* Plant No. of BC5F1 shown in parentheses 1 to 4, and that of BC6F1 in parentheses 5 and 6.
**Anther phenotype was judged from predominant appearance of dehiscent and indehiscent anthers at flowering stage as shown in Fig. 1b. D, dehiscence; I, indehiscence.
